# Supplementary material for: A Multivariable Mendelian Randomization Study of Systolic and Diastolic Blood Pressure, Lipid Profile, and Heart Failure Subtypes
Source: Genes (Basel). 2024 Aug 27;15(9):1126. doi: 10.3390/genes15091126 (PMC11431108; doi:10.3390/genes15091126)
Supplement: Supplementary file 1 [file genes-15-01126-s001.zip]

Archive with 1 entries (1 files):
- genes-3101763-supplementary.pdf
